# Supplementary material for: Diverse role of NMDA receptors for dendritic integration of neural dynamics
Source: PLoS Comput Biol. 2023 Apr 10;19(4):e1011019. doi: 10.1371/journal.pcbi.1011019 (PMC10085026; doi:10.1371/journal.pcbi.1011019)
Supplement: S1 Table — (XLSX) [file pcbi.1011019.s007.xlsx]

## Sheet: Sheet1
	dend0	dend1	dend815	dend821	dend816	dend817	dend830	dend845
distance(μm)	28.08	48.3	58.98	67.43	72.28	80.81	91.92	105.16
diameter(μm)	7.4	7.65	4.53	2.25	1.88	1.6	2.17	1.25
