# Supplementary material for: Diverse role of NMDA receptors for dendritic integration of neural dynamics
Source: PLoS Comput Biol. 2023 Apr 10;19(4):e1011019. doi: 10.1371/journal.pcbi.1011019 (PMC10085026; doi:10.1371/journal.pcbi.1011019)
Supplement: S2 Table — (XLSX) [file pcbi.1011019.s008.xlsx]

## Sheet: Sheet1
	dend3	dend770	dend823	dend816	dend921	dend938
diameter(μm)	7.75	4.87	1.9	1.88	1.3	1.1
distance(μm)	68.8	72.88	68.76	72.28	68.39	67.84
